# Supplementary material for: The Ultraviolet Irradiation of Keratinocytes Induces Ectopic Expression of LINE-1 Retrotransposon Machinery and Leads to Cellular Senescence
Source: Biomedicines. 2023 Nov 10;11(11):3017. doi: 10.3390/biomedicines11113017 (PMC10669206; doi:10.3390/biomedicines11113017)
Supplement: Supplementary file 1 [file biomedicines-11-03017-s001.zip]

Archive with 1 entries (1 files):
- biomedicines-2602307-supplementary.pdf
